# Supplementary material for: Cisplatin exposure causes c-Myc-dependent resistance to CDK4/6 inhibition in HPV-negative head and neck squamous cell carcinoma
Source: Cell Death Dis. 2019 Nov 14;10(11):867. doi: 10.1038/s41419-019-2098-8 (PMC6856201; doi:10.1038/s41419-019-2098-8)
Supplement: Supplementary file 8 — Supplemental Table 1 [file 41419_2019_2098_MOESM8_ESM.xlsx]

## Sheet: Sheet1
Cal27 Parental					Cal27 Cisplatin-Resistant
Palbociclib (uM)	JQ1 (uM)	Fa	CI		Palbociclib (uM)	JQ1 (uM)	Fa	CI
0.25	0.02	0.446213	0.215		0.25	0.02	0.330309	0.309
0.25	0.2	0.672764	0.072		0.25	0.2	0.644423	0.101
0.25	2	0.816069	0.031		0.25	2	0.793891	0.12
0.25	20	0.873122	0.025		0.25	20	0.876995	0.235
2.5	0.02	0.709213	0.576		2.5	0.02	0.606674	0.386
2.5	0.2	0.798823	0.325		2.5	0.2	0.820599	0.122
2.5	2	0.849646	0.215		2.5	2	0.892827	0.076
2.5	20	0.847646	0.231		2.5	20	0.92208	0.106
5	0.02	0.763956	0.826		5	0.02	0.70384	0.473
5	0.2	0.737617	0.975		5	0.2	0.915669	0.091
5	2	0.921014	0.183		5	2	0.960234	0.039
5	20	0.917565	0.195		5	20	0.9999	5.54e-05
10	0.02	0.970305	0.108		10	0.02	0.9999	0
10	0.2	0.899885	0.496		10	0.2	0.967104	0.062
10	2	0.9999	0		10	2	0.9999	0
10	20	0.99999	8.51e-06		10	20	0.9999	0
SCC1 Parental					SCC1 Cisplatin-Resistant
Palbociclib (uM)	JQ1 (uM)	Fa	CI		Palbociclib (uM)	JQ1 (uM)	Fa	CI
0.25	0.02	0.508062	0.236		0.25	0.02	0.338126	2.256
0.25	0.2	0.758509	0.081		0.25	0.2	0.54328	0.628
0.25	2	0.849677	0.055		0.25	2	0.69384	0.358
0.25	20	0.930655	0.034		0.25	20	0.860846	0.266
2.5	0.02	0.825752	0.51		2.5	0.02	0.623496	3.39
2.5	0.2	0.824705	0.515		2.5	0.2	0.72651	1.6
2.5	2	0.90016	0.274		2.5	2	0.795691	0.915
2.5	20	0.975321	0.064		2.5	20	0.943058	0.119
5	0.02	0.83993	0.921		5	0.02	0.700809	3.888
5	0.2	0.876389	0.685		5	0.2	0.783419	1.944
5	2	0.949107	0.264		5	2	0.838173	1.122
5	20	0.990493	0.048		5	20	0.912625	0.437
10	0.02	0.947378	0.545		10	0.02	0.864452	1.562
10	0.2	0.968661	0.319		10	0.2	0.896384	0.959
10	2	0.99999	0		10	2	0.949816	0.276
10	20	0.99999	0		10	20	0.967397	0.144
SCC25 Parental					SCC25 Cisplatin-Resistant
Palbociclib (uM)	JQ1 (uM)	Fa	CI		Palbociclib (uM)	JQ1 (uM)	Fa	CI
0.25	0.02	0.537904	0.564		0.25	0.02	0.675144	0.442
0.25	0.2	0.661696	0.319		0.25	0.2	0.906065	0.049
0.25	2	0.733716	0.252		0.25	2	0.839489	0.118
0.25	20	0.817653	0.254		0.25	20	0.94049	0.024
2.5	0.02	0.809612	1.27		2.5	0.02	0.85216	1.028
2.5	0.2	0.822464	1.152		2.5	0.2	0.913416	0.435
2.5	2	0.791451	1.466		2.5	2	0.676002	4.682
2.5	20	0.875933	0.755		2.5	20	0.99999	9.5e-07
5	0.02	0.781113	3.104		5	0.02	0.878434	1.49
5	0.2	0.843302	1.939		5	0.2	0.99999	1.9e-06
5	2	0.823271	2.299		5	2	0.988028	0.047
5	20	0.85364	1.839		5	20	0.99999	1.9e-06
10	0.02	0.890459	2.415		10	0.02	0.99999	3.8e-06
10	0.2	0.907749	1.94		10	0.2	0.99999	3.8e-06
10	2	0.931104	1.349		10	2	0.99999	3.8e-06
10	20	0.901997	2.119		10	20	0.99999	3.8e-06
